# Supplementary material for: Same-day genomic and epigenomic diagnosis of brain tumors using real-time nanopore sequencing
Source: Acta Neuropathol. 2017 Jun 21;134(5):691–703. doi: 10.1007/s00401-017-1743-5 (PMC5645447; doi:10.1007/s00401-017-1743-5)
Supplement: Supplementary file 3 — Supplementary material 3 (XLSX 9 kb) [file 401_2017_1743_MOESM3_ESM.xlsx]

## Sheet: Feuil1
Table S2: Primer panel used for deep amplicon sequencing. For each gene, the entities of the 2016 WHO classification of CNS tumours that require its genotyping, are listed.
primer pair	exon target	diagnostic relevance	target region (hg19)	amplified region (hg19)	forward primer	reverse primer	product size (bp)	reference
IDH1_exon_4	IDH1, exon 4	oligodendroglioma, astrocytoma, glioblastoma	chr2:209113093-209113384	chr2:209112876-209113837	ATGTGTTGAGATGGACGCCT	TCCCACCACTTCAACGTCAA	962
IDH2_exon_4	IDH2, exon 4	oligodendroglioma, astrocytoma, glioblastoma	chr15:90631819-90631979	chr15:90631142-90632131	AGTGTGTCCCTGGCTTATCC	ACTCCAGAGCCCACACATTT	990
H3F3A_exon2_v3	H3F3A exon 2	diffuse midline glioma, H3 K27M-mutant	chr1:226252030-226252180	chr1:226251752-226252665	CAAAGGCCGTTCGAGGTATT	ACAGTGGCTCAGGTAGTTCA	914
TP53_exon1	TP53, exon 1	medulloblastoma	chr17:7590695-7590856	chr17:7589945-7590990	TGAATAGTGAGCTGCTCCGG	GAATCCTGACTCTGCACCCT	1046
TP53_exon2-5	TP53, exon 2-5	medulloblastoma	chr17:7578371-7579940	chr17:7578300-7579977	TCAGTGAGGAATCAGAGGCC	AGTGTCTCATGCTGGATCCC	1678
TP53_exon5-6	TP53, exon 5-6	medulloblastoma	chr17:7578177-7578811	chr17:7578121-7579112	GCCACTGACAACCACCCTTA	ATCCATCCCATCACACCCTC	992
TP53_exon7-9p	TP53, exon 7-9	medulloblastoma	chr17:7576525-7577608	chr17:7576326-7577630	CCAGCTACTCAGTGGGCT	TTGGGCCTGTGTTATCTCCT	1305
TP53_exon10_11	TP53, exon 10-11	medulloblastoma	chr17:7571720-7574033	chr17:7571546-7574447	CTCCCTTGTTGTCATGCAGC	GAGGTGGAGGTGGGTAGATC	2902
TERT_Killela	TERT promoter	not required	chr5:1295040-1295528	chr5:1295040-1295528	GGCCGATTCGACCTCTCT	AGCACCTCGCGGTAGTGG	489	Killela et al., PNAS 2013
