# Supplementary material for: Same-day genomic and epigenomic diagnosis of brain tumors using real-time nanopore sequencing
Source: Acta Neuropathol. 2017 Jun 21;134(5):691–703. doi: 10.1007/s00401-017-1743-5 (PMC5645447; doi:10.1007/s00401-017-1743-5)
Supplement: Supplementary file 4 — Supplementary material 4 (XLSX 28 kb) [file 401_2017_1743_MOESM4_ESM.xlsx]

## Sheet: 2197T
mutation	chromosome	position	REF	ALT	depth	in_ExAC	hotspot	homopolymer_context	context
TP53:S241	chr17	7577559	G	A	7913	FALSE	TRUE	FALSE	TGCAGGAACT
chr17:7579442_G/A	chr17	7579442	G	A	440	TRUE	FALSE	FALSE	CCGCCGGTGT
chr17:7579902_G/A	chr17	7579902	G	A	607	FALSE	FALSE	FALSE	ACTGCGGCTC
chr5:1295228_G/A	chr5	1295228	G	A	8163	FALSE	FALSE	TRUE	CCGGAGGGGG

## Sheet: 2402T
mutation	chromosome	position	REF	ALT	depth	in_ExAC	hotspot	homopolymer_context	context
chr17:7578475_G/A	chr17	7578475	G	A	8220	TRUE	FALSE	TRUE	CGGGCGGGGG
chr17:7579442_G/A	chr17	7579442	G	A	436	TRUE	FALSE	FALSE	CCGCCGGTGT
IDH1:R132	chr2	209113112	C	T	7902	TRUE	TRUE	FALSE	CATGACGACC
chr5:1295228_G/A	chr5	1295228	G	A	8161	FALSE	FALSE	TRUE	CCGGAGGGGG

## Sheet: 2483T
mutation	chromosome	position	REF	ALT	depth	in_ExAC	hotspot	homopolymer_context	context
TP53:R282	chr17	7577093	C	T	8059	FALSE	TRUE	FALSE	TGCGCCGGTC
chr17:7579379_T/C	chr17	7579379	T	C	581	FALSE	FALSE	FALSE	CCTGGTAGGT
chr17:7579442_G/A	chr17	7579442	G	A	627	TRUE	FALSE	FALSE	CCGCCGGTGT
chr17:7579446_T/C	chr17	7579446	T	C	631	FALSE	FALSE	FALSE	CGGTGTAGGA
chr1:226252089_G/A	chr1	226252089	G	A	8246	FALSE	FALSE	FALSE	CGACCGGTGG
chr1:226252132_G/A	chr1	226252132	G	A	8273	FALSE	FALSE	FALSE	CGCTCGCAAG
IDH1:R132	chr2	209113113	G	A	4339	FALSE	TRUE	FALSE	ATGACGACCT
chr2:209113190_G/A	chr2	209113190	G	A	4331	FALSE	FALSE	FALSE	AGACCGTGCC

## Sheet: 2965T
mutation	chromosome	position	REF	ALT	depth	in_ExAC	hotspot	homopolymer_context	context
chr17:7578475_G/A	chr17	7578475	G	A	8031	TRUE	FALSE	TRUE	CGGGCGGGGG
chr17:7579379_T/C	chr17	7579379	T	C	136	FALSE	FALSE	FALSE	CCTGGTAGGT
chr1:226252077_C/T	chr1	226252077	C	T	84	FALSE	FALSE	TRUE	CTGCCCGCAA
IDH1:R132	chr2	209113112	C	T	8033	TRUE	TRUE	FALSE	CATGACGACC
chr5:1295228_G/A	chr5	1295228	G	A	6273	FALSE	FALSE	TRUE	CCGGAGGGGG

## Sheet: 3427T
mutation	chromosome	position	REF	ALT	depth	in_ExAC	hotspot	homopolymer_context	context
chr17:7579442_G/A	chr17	7579442	G	A	595	TRUE	FALSE	FALSE	CCGCCGGTGT
chr17:7579446_T/C	chr17	7579446	T	C	595	FALSE	FALSE	FALSE	CGGTGTAGGA
chr1:226252089_G/A	chr1	226252089	G	A	8265	FALSE	FALSE	FALSE	CGACCGGTGG
chr1:226252132_G/A	chr1	226252132	G	A	8280	FALSE	FALSE	FALSE	CGCTCGCAAG
chr5:1295228_G/A	chr5	1295228	G	A	8181	FALSE	FALSE	TRUE	CCGGAGGGGG

## Sheet: 3523T
mutation	chromosome	position	REF	ALT	depth	in_ExAC	hotspot	homopolymer_context	context
chr17:7578475_G/A	chr17	7578475	G	A	8175	TRUE	FALSE	TRUE	CGGGCGGGGG
chr5:1295228_G/A	chr5	1295228	G	A	8143	FALSE	FALSE	TRUE	CCGGAGGGGG

## Sheet: 4596T
mutation	chromosome	position	REF	ALT	depth	in_ExAC	hotspot	homopolymer_context	context
TP53:Y163	chr17	7578442	T	C	132	FALSE	TRUE	FALSE	GCTTGTAGAT
chr5:1295228_G/A	chr5	1295228	G	A	83	FALSE	FALSE	TRUE	CCGGAGGGGG

## Sheet: 5337T
mutation	chromosome	position	REF	ALT	depth	in_ExAC	hotspot	homopolymer_context	context
H3F3A:G35	chr1	226252155	G	A	2036	FALSE	TRUE	TRUE	CTGGAGGGGT

## Sheet: 5539T
mutation	chromosome	position	REF	ALT	depth	in_ExAC	hotspot	homopolymer_context	context
chr17:7578475_G/A	chr17	7578475	G	A	85	TRUE	FALSE	TRUE	CGGGCGGGGG
chr5:1295228_G/A	chr5	1295228	G	A	46	FALSE	FALSE	TRUE	CCGGAGGGGG

## Sheet: 6228T
mutation	chromosome	position	REF	ALT	depth	in_ExAC	hotspot	homopolymer_context	context
chr17:7576920_G/A	chr17	7576920	G	A	33	FALSE	FALSE	TRUE	TGTTGGGCAG
chr17:7577135_T/A	chr17	7577135	T	A	34	FALSE	FALSE	FALSE	AGCTGTTCCG
chr17:7577136_T/C	chr17	7577136	T	C	34	FALSE	FALSE	FALSE	GCTGTTCCGT
chr17:7577593_T/C	chr17	7577593	T	C	31	FALSE	FALSE	FALSE	GGTGGTACAG

[truncated: 9 more sheets: 7382T, 7455T, 8137T, 8146T, 8347T, 8359T, 8360T, 8372T, MB683]
